# Supplementary material for: SGLT2 inhibitors enhance ketogenesis by acting as allosteric activators of the mitochondrial enzyme HMGCS2
Source: J Clin Invest. 2026 Jul 1;136(13):e192333. doi: 10.1172/JCI192333 (PMC13318103; doi:10.1172/JCI192333)
Supplement: Supporting data values [file jci-136-192333-s235.xlsx]

## Sheet: Fig. 1A
VC	EMPA (30 mg/kg)
0.9	0.8
0.8	1.1
0.8	0.9
0.5	1
0.8	0.9
0.6	0.9
0.5	0.9
0.6	0.9
0.7	1
0.7	0.8
0.8	0.8

## Sheet: Fig. 1B
VC	EMPA (30 mg/kg)
0.951	1.003
1.025	1.204
0.954	1.184
0.925	1.101
0.95	1.172
1.049	1.222
0.89	0.971
	1.046

## Sheet: Fig. 1C
VC	EMPA (30 mg/kg)
10.6	11.8
9.9	13.4
10.1	11.1
11.7	10.1
9.7	11.3
11.5	11.9
10.7	10.9
11.9	11.3
11.7	10.1

## Sheet: Fig. 1D
VC	EMPA (30 mg/kg)
0.305008	0.619686
0.29308	0.471006
0.475976	0.424288
0.39248	0.444168
0.628058	0.199644
0.401256	0.502647

## Sheet: Fig. 1E
VC	EMPA (30 mg/kg)
0.244993	0.525322
0.260229	0.284605
0.397346	0.199288
0.397346	0.394299
0.363828	0.50704
0.388205	0.424769
0.577122	0.357734
	0.284605

## Sheet: Fig. 1F
VC	EMPA (30 mg/kg)
0.239528	0.339232
0.402268	0.37178
0.356536	0.431932
0.239528	0.392792
0.33882	0.2626
0.302976	0.330992

## Sheet: Fig. 1G
VC	EMPA (30 mg/kg)
71.7527	40.2113
36.6199	34.8089
14.8381	24.5226
23.6756	29.0062
22.4531	20.4155
26.4078	18.8521
25.8874	22.1865
28.5392	46.3605

## Sheet: Fig. 1H
AlbCre			Hmgcs2Liver-/-
VC	EMPA		VC	EMPA
0.6	0.6		0.4	0.3
0.5	0.5		0.3	0.3
0.6	0.7		0.3	0.4
0.7	0.8		0.2	0.3
0.8	0.8		0.4	0.3
0.6	0.9		0.5	0.4
0.7	1		0.4	0.4
0.7	0.8		0.2	0.5
0.5	0.8		0.3	0.4
0.6	0.7		0.3	0.5

## Sheet: Fig. 1I
AlbCre			Hmgcs2Liver-/-
VC	EMPA		VC	EMPA
0.594116	0.841174		0.055882	0.067647
0.729409	0.873527		0.15	0.138235
0.685292	0.764703		0.079412	0.070588
0.602939	0.747056		0.120588	0.097059
0.694115	0.964703		0.085294	0.094117
0.758821	0.873527		0.052941	0.095798
0.555881	0.83235		0.090756	0.108403

## Sheet: Fig. 1J
VC	EMPA		VC	EMPA		VC	EMPA		VC	EMPA
ACAT1	ACAT1		HMGCS2	HMGCS2		HMGCL	HMGCL		BDH1	BDH1
0.122856	0.201123		0.173122	0.359054		0.62626	0.324512		0.134001	0.221108
0.391412	0.387999		0.064336	0.32743		0.46285	0.611146		0.254912	0.277511
0.515457	0.387459		0.328443	0.455163		0.687476	1.56662		0.201478	0.293488
0.318103	0.454939		0.096199	0.145482		0.556078	0.738946		0.303228	0.369999

[truncated: 46 more sheets: Fig. 1K, Fig. 1L, Fig. 1M, Fig. 1N, Fig. 1P, Fig. 1Q, Fig. 1R, Fig. 1S, Fig. 1T, Fig. S1A, Fig. S1B, Fig. S1C, Fig. S1D, Fig. S2A, Fig. S2B, Fig. S2C, Fig. S2D, Fig. S2E, Fig. S2F, Fig. S2G …]
